# Supplementary material for: Circulating microRNAs Correlate with Multiple Myeloma and Skeletal Osteolytic Lesions
Source: Cancers (Basel). 2021 Oct 20;13(21):5258. doi: 10.3390/cancers13215258 (PMC8582565; doi:10.3390/cancers13215258)
Supplement: Supplementary file 1 [file cancers-13-05258-s001.zip]

Archive with 1 entries (1 files):
- cancers-1342644-supplementary.pdf
